# Supplementary material for: Protocol for setup and circadian analysis of inverted feeding in mice
Source: STAR Protoc. 2021 Jul 28;2(3):100701. doi: 10.1016/j.xpro.2021.100701 (PMC8339291; doi:10.1016/j.xpro.2021.100701)
Supplement: Table S1. Raw data to demo RT-qPCR results, related to step 2b in the quantification and statistical analysis section [file mmc1.xlsx]

## Sheet: u36b4
File Name	admin_2020-11-11 11-28-56_BR004565 36days tRF+Liver+u36b4.pcrd
Created By User	admin
Notes
ID
Run Started	11/11/2020 19:30:23 UTC
Run Ended	11/11/2020 20:44:02 UTC
Sample Vol	10
Lid Temp	105
Protocol File Name	Bio-rad.prcl
Plate Setup File Name	Quick Plate_96 wells_SYBR Only.pltd
Base Serial Number	BR004565
Optical Head Serial Number	788BR04617
CFX Manager Version	3.1.1517.0823.
Well group	All Wells
Amplification step	3
Melt step	5
Well	Fluor	Target	Content	Sample	Cq	Starting Quantity (SQ)
A01	SYBR	u36b4	Unkn	NRF00_1	19.6632	831.196
A02	SYBR	u36b4	Unkn	NRF00_2	19.3627	1018.17
A03	SYBR	u36b4	Unkn	NRF00_3	19.3017	1060.97
A04	SYBR	u36b4	Unkn	NRF00_4	20.29	544.344
A05	SYBR	u36b4	Unkn	DRF00_1	19.7208	799.454
A06	SYBR	u36b4	Unkn	DRF00_2	19.5539	894.868
A07	SYBR	u36b4	Unkn	DRF00_3	19.5644	888.537
A08	SYBR	u36b4	Unkn	DRF00_4	19.3347	1037.63
A11	SYBR	u36b4	Std	1296	19.1579	1296
A12	SYBR	u36b4	Std	1296	19.1645	1296
B01	SYBR	u36b4	Unkn	NRF04_1	19.5809	878.685
B02	SYBR	u36b4	Unkn	NRF04_2	19.4212	978.752
B03	SYBR	u36b4	Unkn	NRF04_3	19.1841	1148.65
B04	SYBR	u36b4	Unkn	NRF04_4	19.4549	956.683
B05	SYBR	u36b4	Unkn	DRF04_1	19.4001	992.796
B06	SYBR	u36b4	Unkn	DRF04_2	19.4284	974
B07	SYBR	u36b4	Unkn	DRF04_3	19.4309	972.37
B08	SYBR	u36b4	Unkn	DRF04_4	19.2988	1063.09
B11	SYBR	u36b4	Std	216	21.5556	216
B12	SYBR	u36b4	Std	216	21.4879	216
C01	SYBR	u36b4	Unkn	NRF08_1	19.7431	787.534
C02	SYBR	u36b4	Unkn	NRF08_2	19.7423	787.95
C03	SYBR	u36b4	Unkn	NRF08_3	19.8152	750.1
C04	SYBR	u36b4	Unkn	NRF08_4	19.8043	755.618
C05	SYBR	u36b4	Unkn	DRF08_1	19.3487	1027.83
C06	SYBR	u36b4	Unkn	DRF08_2	19.7267	796.293
C07	SYBR	u36b4	Unkn	DRF08_3	19.3828	1004.45
C08	SYBR	u36b4	Unkn	DRF08_4	19.4853	937.251
C11	SYBR	u36b4	Std	36	24.2437	36
C12	SYBR	u36b4	Std	36	24.1985	36
D01	SYBR	u36b4	Unkn	NRF12_1	19.8269	744.194
D02	SYBR	u36b4	Unkn	NRF12_2	19.9207	698.493
D03	SYBR	u36b4	Unkn	NRF12_3	19.5193	915.971
D04	SYBR	u36b4	Unkn	NRF12_4	19.6747	824.762
D05	SYBR	u36b4	Unkn	DRF12_1	19.419	980.165
D06	SYBR	u36b4	Unkn	DRF12_2	19.5739	882.811
D07	SYBR	u36b4	Unkn	DRF12_3	19.3754	1009.47
D08	SYBR	u36b4	Unkn	DRF12_4	19.1902	1143.95
D11	SYBR	u36b4	Std	6	26.9909	6
D12	SYBR	u36b4	Std	6	26.8798	6
E01	SYBR	u36b4	Unkn	NRF16_1	19.3799	1006.38
E02	SYBR	u36b4	Unkn	NRF16_2	19.3858	1002.41
E03	SYBR	u36b4	Unkn	NRF16_3	19.3092	1055.65
E04	SYBR	u36b4	Unkn	NRF16_4	19.7238	797.848
E05	SYBR	u36b4	Unkn	DRF16_1	19.3224	1046.23
E06	SYBR	u36b4	Unkn	DRF16_2	19.4325	971.283
E07	SYBR	u36b4	Unkn	DRF16_3	19.2577	1093
E08	SYBR	u36b4	Unkn	DRF16_4	19.4836	938.326
E11	SYBR	u36b4	Std	1	29.6728	1
E12	SYBR	u36b4	Std	1	29.7697	1
F01	SYBR	u36b4	Unkn	NRF20_1	19.5454	900.016
F02	SYBR	u36b4	Unkn	NRF20_2	19.629	850.567
F03	SYBR	u36b4	Unkn	NRF20_3	19.5536	895.007
F04	SYBR	u36b4	Unkn	NRF20_4	19.5713	884.379
F05	SYBR	u36b4	Unkn	DRF20_1	19.4141	983.45
F06	SYBR	u36b4	Unkn	DRF20_2	19.4213	978.685
F07	SYBR	u36b4	Unkn	DRF20_3	19.615	858.668
F08	SYBR	u36b4	Unkn	DRF20_4	19.5446	900.489
F11	SYBR	u36b4	Neg Ctrl	0	32.4825	0.144607
F12	SYBR	u36b4	Neg Ctrl	0	32.1596	0.179837
G01	SYBR	u36b4	Unkn	NRF24_1	19.2634	1088.81
G02	SYBR	u36b4	Unkn	NRF24_2	19.4511	959.179
G03	SYBR	u36b4	Unkn	NRF24_3	19.5518	896.082
G04	SYBR	u36b4	Unkn	NRF24_4	19.1721	1158.02
G05	SYBR	u36b4	Unkn	DRF24_1	19.2886	1070.4
G06	SYBR	u36b4	Unkn	DRF24_2	19.4095	986.496
G07	SYBR	u36b4	Unkn	DRF24_3	19.2982	1063.48
G08	SYBR	u36b4	Unkn	DRF24_4	19.4827	938.907

## Sheet: mBmal1
File Name	admin_2020-11-11 14-46-37_BR004565 36days tRF+Liver+mBMAL1.pcrd
Created By User	admin
Notes
ID
Run Started	11/11/2020 22:47:37 UTC
Run Ended	11/12/2020 00:01:49 UTC
Sample Vol	10
Lid Temp	105
Protocol File Name	Bio-rad.prcl
Plate Setup File Name	Quick Plate_96 wells_SYBR Only.pltd
Base Serial Number	BR004565
Optical Head Serial Number	788BR04617
CFX Manager Version	3.1.1517.0823.
Well group	All Wells
Amplification step	3
Melt step	5
Well	Fluor	Target	Content	Sample	Cq	Starting Quantity (SQ)
A01	SYBR	mBmal1	Unkn	NRF00_1	22.925	1618.62
A02	SYBR	mBmal1	Unkn	NRF00_2	23.4307	1213.64
A03	SYBR	mBmal1	Unkn	NRF00_3	22.9677	1579.79
A04	SYBR	mBmal1	Unkn	NRF00_4	22.9086	1633.84
A05	SYBR	mBmal1	Unkn	DRF00_1	27.2129	140.859
A06	SYBR	mBmal1	Unkn	DRF00_2	27.0937	150.749
A07	SYBR	mBmal1	Unkn	DRF00_3	26.5216	208.808
A08	SYBR	mBmal1	Unkn	DRF00_4	27.0186	157.342
A11	SYBR	mBmal1	Std	1296	23.6554	1296
A12	SYBR	mBmal1	Std	1296	23.6103	1296
B01	SYBR	mBmal1	Unkn	NRF04_1	23.4572	1195.46
B02	SYBR	mBmal1	Unkn	NRF04_2	24.5395	645.483
B03	SYBR	mBmal1	Unkn	NRF04_3	25.3206	413.741
B04	SYBR	mBmal1	Unkn	NRF04_4	24.1595	801.449
B05	SYBR	mBmal1	Unkn	DRF04_1	25.2727	425.176
B06	SYBR	mBmal1	Unkn	DRF04_2	25.1587	453.709
B07	SYBR	mBmal1	Unkn	DRF04_3	24.8874	529.502
B08	SYBR	mBmal1	Unkn	DRF04_4	24.9546	509.607
B11	SYBR	mBmal1	Std	216	26.2987	216
B12	SYBR	mBmal1	Std	216	26.2983	216
C01	SYBR	mBmal1	Unkn	NRF08_1	28.2235	79.2246
C02	SYBR	mBmal1	Unkn	NRF08_2	28.9214	53.2461
C03	SYBR	mBmal1	Unkn	NRF08_3	28.4944	67.9003
C04	SYBR	mBmal1	Unkn	NRF08_4	28.3475	73.8275
C05	SYBR	mBmal1	Unkn	DRF08_1	22.8173	1721.03
C06	SYBR	mBmal1	Unkn	DRF08_2	22.5651	1986.74
C07	SYBR	mBmal1	Unkn	DRF08_3	23.5715	1120.16
C08	SYBR	mBmal1	Unkn	DRF08_4	22.9591	1587.49
C11	SYBR	mBmal1	Std	36	29.5827	36
C12	SYBR	mBmal1	Std	36	29.1549	36
D01	SYBR	mBmal1	Unkn	NRF12_1	29.0064	50.7294
D02	SYBR	mBmal1	Unkn	NRF12_2	28.998	50.972
D03	SYBR	mBmal1	Unkn	NRF12_3	30.157	26.347
D04	SYBR	mBmal1	Unkn	NRF12_4	28.6593	61.8172
D05	SYBR	mBmal1	Unkn	DRF12_1	23.0148	1537.98
D06	SYBR	mBmal1	Unkn	DRF12_2	22.984	1565.12
D07	SYBR	mBmal1	Unkn	DRF12_3	22.9313	1612.86
D08	SYBR	mBmal1	Unkn	DRF12_4	22.8077	1730.43
D11	SYBR	mBmal1	Std	6	31.3934	6
D12	SYBR	mBmal1	Std	6	33.5193	6
E01	SYBR	mBmal1	Unkn	NRF16_1	25.1989	443.427
E02	SYBR	mBmal1	Unkn	NRF16_2	24.0081	873.575
E03	SYBR	mBmal1	Unkn	NRF16_3	24.1114	823.661
E04	SYBR	mBmal1	Unkn	NRF16_4	26.1337	260.415
E05	SYBR	mBmal1	Unkn	DRF16_1	22.7683	1769.65
E06	SYBR	mBmal1	Unkn	DRF16_2	23.2299	1360.65
E07	SYBR	mBmal1	Unkn	DRF16_3	22.683	1857.81
E08	SYBR	mBmal1	Unkn	DRF16_4	23.4312	1213.3
E11	SYBR	mBmal1	Std	1	36.6727	1
E12	SYBR	mBmal1	Std	1		1
F01	SYBR	mBmal1	Unkn	NRF20_1	22.9901	1559.71
F02	SYBR	mBmal1	Unkn	NRF20_2	23.5844	1111.92
F03	SYBR	mBmal1	Unkn	NRF20_3	22.8204	1718.01
F04	SYBR	mBmal1	Unkn	NRF20_4	22.7779	1760.03
F05	SYBR	mBmal1	Unkn	DRF20_1	26.009	279.583
F06	SYBR	mBmal1	Unkn	DRF20_2	25.7052	332.383
F07	SYBR	mBmal1	Unkn	DRF20_3	26.0385	274.921
F08	SYBR	mBmal1	Unkn	DRF20_4	25.809	313.294
F11	SYBR	mBmal1	Neg Ctrl	0
F12	SYBR	mBmal1	Neg Ctrl	0
G01	SYBR	mBmal1	Unkn	NRF24_1	25.1694	450.935
G02	SYBR	mBmal1	Unkn	NRF24_2	22.4695	2097.91
G03	SYBR	mBmal1	Unkn	NRF24_3	23.032	1523
G04	SYBR	mBmal1	Unkn	NRF24_4	27.2087	141.194
G05	SYBR	mBmal1	Unkn	DRF24_1	26.3061	236.064
G06	SYBR	mBmal1	Unkn	DRF24_2	26.3587	229.098
G07	SYBR	mBmal1	Unkn	DRF24_3	26.8148	176.699
G08	SYBR	mBmal1	Unkn	DRF24_4	26.8814	170.124

## Sheet: Dbp
File Name	admin_2020-11-11 18-23-44_CC017803 36days tRF+Liver+DBP.pcrd
Created By User	admin
Notes
ID
Run Started	11/11/2020 10:25:03 UTC
Run Ended	11/11/2020 11:38:19 UTC
Sample Vol	10
Lid Temp	105
Protocol File Name	bio-rad 20201106.prcl
Plate Setup File Name	Quick Plate_96 wells_SYBR Only.pltd
Base Serial Number	CC017803
Optical Head Serial Number	785BR14343
CFX Manager Version	3.1.1517.0823.
Well group	All Wells
Amplification step	3
Melt step	5
Well	Fluor	Target	Content	Sample	Cq	Starting Quantity (SQ)
A01	SYBR	Dbp	Unkn	NRF00_1	28.2592	27.1562
A02	SYBR	Dbp	Unkn	NRF00_2	28.2882	26.6661
A03	SYBR	Dbp	Unkn	NRF00_3	28.2108	27.9951
A04	SYBR	Dbp	Unkn	NRF00_4	28.0845	30.305
A05	SYBR	Dbp	Unkn	DRF00_1	21.246	2217.99
A06	SYBR	Dbp	Unkn	DRF00_2	21.1439	2364.77
A07	SYBR	Dbp	Unkn	DRF00_3	21.7838	1582.42
A08	SYBR	Dbp	Unkn	DRF00_4	21.1988	2284.61
A11	SYBR	Dbp	Std	1296	22.2633	1296
A12	SYBR	Dbp	Std	1296	22.174	1296
B01	SYBR	Dbp	Unkn	NRF04_1	24.3316	319.658
B02	SYBR	Dbp	Unkn	NRF04_2	27.0056	59.6581
B03	SYBR	Dbp	Unkn	NRF04_3	26.8511	65.7329
B04	SYBR	Dbp	Unkn	NRF04_4	25.0785	200.016
B05	SYBR	Dbp	Unkn	DRF04_1	23.3028	609.817
B06	SYBR	Dbp	Unkn	DRF04_2	23.429	563.36
B07	SYBR	Dbp	Unkn	DRF04_3	23.6159	500.99
B08	SYBR	Dbp	Unkn	DRF04_4	23.7931	448.242
B11	SYBR	Dbp	Std	216	25.0088	216
B12	SYBR	Dbp	Std	216	24.9484	216
C01	SYBR	Dbp	Unkn	NRF08_1	21.104	2424.76
C02	SYBR	Dbp	Unkn	NRF08_2	21.2499	2212.6
C03	SYBR	Dbp	Unkn	NRF08_3	21.0803	2461.04
C04	SYBR	Dbp	Unkn	NRF08_4	20.6441	3236.36
C05	SYBR	Dbp	Unkn	DRF08_1	24.7915	239.498
C06	SYBR	Dbp	Unkn	DRF08_2	25.2426	180.435
C07	SYBR	Dbp	Unkn	DRF08_3	25.0276	206.513
C08	SYBR	Dbp	Unkn	DRF08_4	24.9719	213.856
C11	SYBR	Dbp	Std	36	27.4951	36
C12	SYBR	Dbp	Std	36	27.52	36
D01	SYBR	Dbp	Unkn	NRF12_1	21.5415	1842.46
D02	SYBR	Dbp	Unkn	NRF12_2	21.3535	2073.27
D03	SYBR	Dbp	Unkn	NRF12_3	22.2607	1173.04
D04	SYBR	Dbp	Unkn	NRF12_4	21.9263	1447.02
D05	SYBR	Dbp	Unkn	DRF12_1	25.4471	158.698
D06	SYBR	Dbp	Unkn	DRF12_2	25.6111	143.172
D07	SYBR	Dbp	Unkn	DRF12_3	25.5267	150.959
D08	SYBR	Dbp	Unkn	DRF12_4	25.5351	150.165
D11	SYBR	Dbp	Std	6	30.6589	6
D12	SYBR	Dbp	Std	6	30.8103	6
E01	SYBR	Dbp	Unkn	NRF16_1	25.7062	134.871
E02	SYBR	Dbp	Unkn	NRF16_2	24.8538	230.317
E03	SYBR	Dbp	Unkn	NRF16_3	25.2001	185.318
E04	SYBR	Dbp	Unkn	NRF16_4	26.4739	83.2945
E05	SYBR	Dbp	Unkn	DRF16_1	26.1498	102.089
E06	SYBR	Dbp	Unkn	DRF16_2	27.3975	46.644
E07	SYBR	Dbp	Unkn	DRF16_3	26.1765	100.394
E08	SYBR	Dbp	Unkn	DRF16_4	25.1943	185.992
E11	SYBR	Dbp	Std	1	33.5677	1
E12	SYBR	Dbp	Std	1	33.655	1
F01	SYBR	Dbp	Unkn	NRF20_1	26.783	68.6018
F02	SYBR	Dbp	Unkn	NRF20_2	27.7413	37.5908
F03	SYBR	Dbp	Unkn	NRF20_3	26.4371	85.2403
F04	SYBR	Dbp	Unkn	NRF20_4	26.2691	94.7209
F05	SYBR	Dbp	Unkn	DRF20_1	21.8346	1532.77
F06	SYBR	Dbp	Unkn	DRF20_2	21.5618	1819.12
F07	SYBR	Dbp	Unkn	DRF20_3	21.422	1985.98
F08	SYBR	Dbp	Unkn	DRF20_4	22.0155	1368.19
F11	SYBR	Dbp	Neg Ctrl	0
F12	SYBR	Dbp	Neg Ctrl	0
G01	SYBR	Dbp	Unkn	NRF24_1	27.7123	38.2804
G02	SYBR	Dbp	Unkn	NRF24_2	28.1109	29.8061
G03	SYBR	Dbp	Unkn	NRF24_3	27.4306	45.685
G04	SYBR	Dbp	Unkn	NRF24_4	30.0775	8.67228
G05	SYBR	Dbp	Unkn	DRF24_1	21.4541	1946.38
G06	SYBR	Dbp	Unkn	DRF24_2	21.2137	2263.46
G07	SYBR	Dbp	Unkn	DRF24_3	21.1145	2408.84
G08	SYBR	Dbp	Unkn	DRF24_4	21.1108	2414.45

## Sheet: Nr1d1
File Name	admin_2020-11-11 13-17-40_BR004565 36days tRF+Liver+NR1D1.pcrd
Created By User	admin
Notes
ID
Run Started	11/11/2020 21:18:34 UTC
Run Ended	11/11/2020 22:32:50 UTC
Sample Vol	10
Lid Temp	105
Protocol File Name	Bio-rad.prcl
Plate Setup File Name	Quick Plate_96 wells_SYBR Only.pltd
Base Serial Number	BR004565
Optical Head Serial Number	788BR04617
CFX Manager Version	3.1.1517.0823.
Well group	All Wells
Amplification step	3
Melt step	5
Well	Fluor	Target	Content	Sample	Cq	Starting Quantity (SQ)
A01	SYBR	Nr1d1	Unkn	NRF00_1	26.4031	119.096
A02	SYBR	Nr1d1	Unkn	NRF00_2	28.4026	35.6407
A03	SYBR	Nr1d1	Unkn	NRF00_3	28.6902	29.9636
A04	SYBR	Nr1d1	Unkn	NRF00_4	28.23	39.5531
A05	SYBR	Nr1d1	Unkn	DRF00_1	23.0181	918.06
A06	SYBR	Nr1d1	Unkn	DRF00_2	23.152	846.832
A07	SYBR	Nr1d1	Unkn	DRF00_3	23.4369	713.048
A08	SYBR	Nr1d1	Unkn	DRF00_4	23.129	858.642
A11	SYBR	Nr1d1	Std	1296	22.53	1296
A12	SYBR	Nr1d1	Std	1296	22.4852	1296
B01	SYBR	Nr1d1	Unkn	NRF04_1	21.5679	2202.24
B02	SYBR	Nr1d1	Unkn	NRF04_2	23.7624	585.93
B03	SYBR	Nr1d1	Unkn	NRF04_3	24.4735	381.5
B04	SYBR	Nr1d1	Unkn	NRF04_4	22.9728	943.487
B05	SYBR	Nr1d1	Unkn	DRF04_1	25.1612	251.95
B06	SYBR	Nr1d1	Unkn	DRF04_2	25.1547	252.93
B07	SYBR	Nr1d1	Unkn	DRF04_3	25.7682	174.687
B08	SYBR	Nr1d1	Unkn	DRF04_4	25.4112	216.671
B11	SYBR	Nr1d1	Std	216	25.409	216
B12	SYBR	Nr1d1	Std	216	25.3146	216
C01	SYBR	Nr1d1	Unkn	NRF08_1	21.2785	2622.42
C02	SYBR	Nr1d1	Unkn	NRF08_2	22.03	1666.42
C03	SYBR	Nr1d1	Unkn	NRF08_3	21.6648	2077.26
C04	SYBR	Nr1d1	Unkn	NRF08_4	21.2916	2601.76
C05	SYBR	Nr1d1	Unkn	DRF08_1	25.5246	202.341
C06	SYBR	Nr1d1	Unkn	DRF08_2	26.0841	144.371
C07	SYBR	Nr1d1	Unkn	DRF08_3	26.4439	116.196
C08	SYBR	Nr1d1	Unkn	DRF08_4	25.9984	152.033
C11	SYBR	Nr1d1	Std	36	28.4688	36
C12	SYBR	Nr1d1	Std	36	28.2138	36
D01	SYBR	Nr1d1	Unkn	NRF12_1	24.0604	489.503
D02	SYBR	Nr1d1	Unkn	NRF12_2	23.9915	510.273
D03	SYBR	Nr1d1	Unkn	NRF12_3	25.355	224.145
D04	SYBR	Nr1d1	Unkn	NRF12_4	24.7233	328.137
D05	SYBR	Nr1d1	Unkn	DRF12_1	26.1333	140.149
D06	SYBR	Nr1d1	Unkn	DRF12_2	26.0077	151.178
D07	SYBR	Nr1d1	Unkn	DRF12_3	25.6921	182.889
D08	SYBR	Nr1d1	Unkn	DRF12_4	25.6786	184.388
D11	SYBR	Nr1d1	Std	6	31.4412	6
D12	SYBR	Nr1d1	Std	6	31.2891	6
E01	SYBR	Nr1d1	Unkn	NRF16_1	26.9875	83.7079
E02	SYBR	Nr1d1	Unkn	NRF16_2	26.2822	128.102
E03	SYBR	Nr1d1	Unkn	NRF16_3	26.2388	131.504
E04	SYBR	Nr1d1	Unkn	NRF16_4	29.0183	24.5826
E05	SYBR	Nr1d1	Unkn	DRF16_1	23.1638	840.813
E06	SYBR	Nr1d1	Unkn	DRF16_2	23.3707	742.137
E07	SYBR	Nr1d1	Unkn	DRF16_3	22.5743	1199.95
E08	SYBR	Nr1d1	Unkn	DRF16_4	22.5015	1253.85
E11	SYBR	Nr1d1	Std	1	35.2001	1
E12	SYBR	Nr1d1	Std	1	33.5083	1
F01	SYBR	Nr1d1	Unkn	NRF20_1	28.7429	29.0258
F02	SYBR	Nr1d1	Unkn	NRF20_2	30.0698	13.0345
F03	SYBR	Nr1d1	Unkn	NRF20_3	28.9935	24.9519
F04	SYBR	Nr1d1	Unkn	NRF20_4	28.0426	44.2888
F05	SYBR	Nr1d1	Unkn	DRF20_1	22.1276	1571.12
F06	SYBR	Nr1d1	Unkn	DRF20_2	21.9713	1726.46
F07	SYBR	Nr1d1	Unkn	DRF20_3	21.8164	1895.64
F08	SYBR	Nr1d1	Unkn	DRF20_4	22.0543	1642.13
F11	SYBR	Nr1d1	Neg Ctrl	0	36.0354	0.356369
F12	SYBR	Nr1d1	Neg Ctrl	0	36.4724	0.273774
G01	SYBR	Nr1d1	Unkn	NRF24_1	29.5106	18.2648
G02	SYBR	Nr1d1	Unkn	NRF24_2	27.2303	72.2977
G03	SYBR	Nr1d1	Unkn	NRF24_3	27.5613	59.2111
G04	SYBR	Nr1d1	Unkn	NRF24_4	31.1606	6.74915
G05	SYBR	Nr1d1	Unkn	DRF24_1	22.6895	1119.34
G06	SYBR	Nr1d1	Unkn	DRF24_2	23.1665	839.412
G07	SYBR	Nr1d1	Unkn	DRF24_3	22.9902	933.666
G08	SYBR	Nr1d1	Unkn	DRF24_4	22.8181	1035.81

## Sheet: Per2
File Name	admin_2020-11-11 16-19-39_BR004565 36days tRF+Liver+PER2.pcrd
Created By User	admin
Notes
ID
Run Started	11/12/2020 00:20:25 UTC
Run Ended	11/12/2020 01:34:48 UTC
Sample Vol	10
Lid Temp	105
Protocol File Name	Bio-rad.prcl
Plate Setup File Name	Quick Plate_96 wells_SYBR Only.pltd
Base Serial Number	BR004565
Optical Head Serial Number	788BR04617
CFX Manager Version	3.1.1517.0823.
Well group	All Wells
Amplification step	3
Melt step	5
Well	Fluor	Target	Content	Sample	Cq	Starting Quantity (SQ)
A01	SYBR	Per2	Unkn	NRF00_1	23.8165	959.671
A02	SYBR	Per2	Unkn	NRF00_2	24.6702	166.767
A03	SYBR	Per2	Unkn	NRF00_3	24.6558	171.788
A04	SYBR	Per2	Unkn	NRF00_4	24.7088	154.082
A05	SYBR	Per2	Unkn	DRF00_1	23.0774	4366.24
A06	SYBR	Per2	Unkn	DRF00_2	22.9993	5124.81
A07	SYBR	Per2	Unkn	DRF00_3	22.6094	11396.9
A08	SYBR	Per2	Unkn	DRF00_4	22.6738	9987.31
A11	SYBR	Per2	Std	1296	22.8777	1296
A12	SYBR	Per2	Std	1296	22.7531	1296
B01	SYBR	Per2	Unkn	NRF04_1	24.4443	265.006
B02	SYBR	Per2	Unkn	NRF04_2	25.4594	33.077
B03	SYBR	Per2	Unkn	NRF04_3	25.1172	66.7134
B04	SYBR	Per2	Unkn	NRF04_4	24.946	94.7635
B05	SYBR	Per2	Unkn	DRF04_1	22.2533	23648.9
B06	SYBR	Per2	Unkn	DRF04_2	22.2851	22154.9
B07	SYBR	Per2	Unkn	DRF04_3	22.1029	32189.6
B08	SYBR	Per2	Unkn	DRF04_4	21.691	74876.6
B11	SYBR	Per2	Std	216	25.2142	216
B12	SYBR	Per2	Std	216	24.9609	216
C01	SYBR	Per2	Unkn	NRF08_1	22.765	8284.37
C02	SYBR	Per2	Unkn	NRF08_2	22.9974	5144.57
C03	SYBR	Per2	Unkn	NRF08_3	23.2936	2803.44
C04	SYBR	Per2	Unkn	NRF08_4	23.092	4237.7
C05	SYBR	Per2	Unkn	DRF08_1	23.4816	1906.56
C06	SYBR	Per2	Unkn	DRF08_2	23.6117	1460.37
C07	SYBR	Per2	Unkn	DRF08_3	24.2754	374.608
C08	SYBR	Per2	Unkn	DRF08_4	23.2041	3367.86
C11	SYBR	Per2	Std	36	26.5192	36
C12	SYBR	Per2	Std	36	26.4244	36
D01	SYBR	Per2	Unkn	NRF12_1	22.9248	5970.29
D02	SYBR	Per2	Unkn	NRF12_2	22.7254	8984.64
D03	SYBR	Per2	Unkn	NRF12_3	24.185	450.931
D04	SYBR	Per2	Unkn	NRF12_4	23.1684	3623.1
D05	SYBR	Per2	Unkn	DRF12_1	23.8906	824.543
D06	SYBR	Per2	Unkn	DRF12_2	23.2477	3079.71
D07	SYBR	Per2	Unkn	DRF12_3	23.3737	2378.65
D08	SYBR	Per2	Unkn	DRF12_4	23.1625	3667.37
D11	SYBR	Per2	Std	6	25.7076	6
D12	SYBR	Per2	Std	6	26.2379	6
E01	SYBR	Per2	Unkn	NRF16_1	22.5358	13251.8
E02	SYBR	Per2	Unkn	NRF16_2	21.6223	86200.6
E03	SYBR	Per2	Unkn	NRF16_3	22.191	26869.8
E04	SYBR	Per2	Unkn	NRF16_4	23.1022	4149.76
E05	SYBR	Per2	Unkn	DRF16_1	23.9261	766.593
E06	SYBR	Per2	Unkn	DRF16_2	24.322	340.509
E07	SYBR	Per2	Unkn	DRF16_3	23.4117	2200.49
E08	SYBR	Per2	Unkn	DRF16_4	23.245	3096.91
E11	SYBR	Per2	Std	1	27.0842	1
E12	SYBR	Per2	Std	1	26.4023	1
F01	SYBR	Per2	Unkn	NRF20_1	22.3047	21281.4
F02	SYBR	Per2	Unkn	NRF20_2	23.3187	2662.56
F03	SYBR	Per2	Unkn	NRF20_3	22.9176	6058.6
F04	SYBR	Per2	Unkn	NRF20_4	23.4514	2028.65
F05	SYBR	Per2	Unkn	DRF20_1	23.3222	2643.53
F06	SYBR	Per2	Unkn	DRF20_2	23.4388	2081.45
F07	SYBR	Per2	Unkn	DRF20_3	23.3064	2730.35
F08	SYBR	Per2	Unkn	DRF20_4	23.8202	952.509
F11	SYBR	Per2	Neg Ctrl	0	26.9896	1.43646
F12	SYBR	Per2	Neg Ctrl	0	NaN	NaN
G01	SYBR	Per2	Unkn	NRF24_1	25.1916	57.2728
G02	SYBR	Per2	Unkn	NRF24_2	23.2454	3094.45
G03	SYBR	Per2	Unkn	NRF24_3	24.9342	97.0876
G04	SYBR	Per2	Unkn	NRF24_4	24.6263	182.496
G05	SYBR	Per2	Unkn	DRF24_1	23.4414	2070.62
G06	SYBR	Per2	Unkn	DRF24_2	22.7685	8224.27
G07	SYBR	Per2	Unkn	DRF24_3	22.7064	9340.85
G08	SYBR	Per2	Unkn	DRF24_4	21.2296	192789
