# Supplementary material for: Protocol for setup and circadian analysis of inverted feeding in mice
Source: STAR Protoc. 2021 Jul 28;2(3):100701. doi: 10.1016/j.xpro.2021.100701 (PMC8339291; doi:10.1016/j.xpro.2021.100701)
Supplement: Table S2. Input data for illustration in prism software, related to step 2c in the quantification and statistical analysis section [file mmc2.xlsx]

## Sheet: Sheet1
Per2	NRF				DRF					Arntl	NRF				DRF
	1	2	3	4	1	2	3	4			1	2	3	4	1	2	3	4
ZT0	1.15457	0.163791	0.161916	0.28306	5.46153	5.72689	12.8266	9.62512		ZT0	1.94733	1.19198	1.48901	3.00148	0.176194	0.168459	0.235002	0.151636
ZT4	0.301593	0.0337951	0.05808	0.0990543	23.8205	22.7463	33.1043	70.4329		ZT4	1.36051	0.659496	0.360199	0.837738	0.428261	0.46582	0.544548	0.479363
ZT8	10.5194	6.52906	3.73742	5.60826	1.85493	1.83396	0.37295	3.59334		ZT8	0.100598	0.0675755	0.0905217	0.0977048	1.67443	2.49498	1.1152	1.69377
ZT12	8.02249	12.8629	0.492298	4.3929	0.841228	3.48853	2.35634	3.20589		ZT12	0.0681669	0.0729743	0.028764	0.0749516	1.5691	1.77288	1.59773	1.51269
ZT16	13.1679	85.9937	25.4533	5.2012	0.732716	0.350576	2.01325	3.30046		ZT16	0.440617	0.871478	0.780239	0.326397	1.69144	1.40088	1.69972	1.29305
ZT20	23.6455	3.13033	6.76934	2.29387	2.68801	2.12678	3.17975	1.05777		ZT20	1.73298	1.30727	1.91955	1.99013	0.284288	0.339622	0.320172	0.347915
ZT24	0.0526015	3.22614	0.108347	0.157593	1.93444	8.33685	8.78325	205.334		ZT24	0.414156	2.18719	1.69962	0.121926	0.220538	0.232234	0.166151	0.181194
Nr1d1	NRF				DRF					Dbp	NRF				DRF
	1	2	3	4	1	2	3	4			1	2	3	4	1	2	3	4
ZT0	0.143282	0.0350047	0.0282418	0.072662	1.14836	0.946321	0.802498	0.827504		ZT0	0.0326712	0.0261903	0.0263865	0.0556724	2.77438	2.6426	1.78093	2.20176
ZT4	2.50629	0.59865	0.33213	0.986206	0.253778	0.259682	0.17965	0.203813		ZT4	0.363791	0.0609532	0.0572265	0.209073	0.614243	0.578399	0.515226	0.42164
ZT8	3.32991	2.11487	2.76931	3.44321	0.196862	0.181303	0.115681	0.162211		ZT8	3.07893	2.80805	3.28095	4.28306	0.233013	0.226594	0.205599	0.228174
ZT12	0.657763	0.730535	0.244707	0.397857	0.142985	0.171246	0.181174	0.161186		ZT12	2.47578	2.9682	1.28065	1.75448	0.16191	0.162177	0.149544	0.131269
ZT16	0.0831774	0.127794	0.124572	0.0308111	0.803656	0.764079	1.09784	1.33626		ZT16	0.134016	0.229764	0.175549	0.104399	0.0975778	0.0480231	0.0918513	0.198217
ZT20	0.0322504	0.0153245	0.027879	0.0500789	1.59755	1.76406	2.20766	1.82359		ZT20	0.0762228	0.044195	0.0952398	0.107104	1.55856	1.85874	2.31286	1.51938
ZT24	0.0167751	0.0753746	0.0660777	0.00582816	1.04573	0.850903	0.877931	1.10321		ZT24	0.0351582	0.0310746	0.0509831	0.00748887	1.81837	2.29445	2.26505	2.57156
