# Supplementary material for: Protocol for setup and circadian analysis of inverted feeding in mice
Source: STAR Protoc. 2021 Jul 28;2(3):100701. doi: 10.1016/j.xpro.2021.100701 (PMC8339291; doi:10.1016/j.xpro.2021.100701)
Supplement: Table S3. Input data for MetaCycle analysis, related to step 2c in the quantification and statistical analysis section [file mmc3.xlsx]

## Sheet: table 8
	00_1	00_2	00_3	00_4	04_1	04_2	04_3	04_4	08_1	08_2	08_3	08_4	12_1	12_2	12_3	12_4	16_1	16_2	16_3	16_4	20_1	20_2	20_3	20_4	24_1	24_2	24_3	24_4
Per2_NRF	0.402478	0.170069	0.165041	0.308775	0.234587	0.0962461	0.106789	0.14632	0.955992	0.798661	0.667613	0.774224	0.894338	1.11128	0.274871	0.668701	0.892763	1.81335	1.11045	0.727481	1.19306	0.577443	0.747759	0.501348	0.106372	0.541857	0.157647	0.154689
Per2_DRF	0.740046	0.70222	0.955382	0.778455	1.12536	1.11925	1.29036	1.62158	0.421418	0.492027	0.233765	0.572487	0.322362	0.587675	0.466335	0.484328	0.293836	0.233218	0.418259	0.554065	0.498073	0.457441	0.577432	0.370461	0.417427	0.761094	0.740642	2.6209
Arntl_NRF	1.94733	1.19198	1.48901	3.00148	1.36051	0.659496	0.360199	0.837738	0.100598	0.0675755	0.0905217	0.0977048	0.0681669	0.0729743	0.028764	0.0749516	0.440617	0.871478	0.780239	0.326397	1.73298	1.30727	1.91955	1.99013	0.414156	2.18719	1.69962	0.121926
Arntl_DRF	0.176194	0.168459	0.235002	0.151636	0.428261	0.46582	0.544548	0.479363	1.67443	2.49498	1.1152	1.69377	1.5691	1.77288	1.59773	1.51269	1.69144	1.40088	1.69972	1.29305	0.284288	0.339622	0.320172	0.347915	0.220538	0.232234	0.166151	0.181194
Nr1d1_NRF	0.143282	0.0350047	0.0282418	0.072662	2.50629	0.59865	0.33213	0.986206	3.32991	2.11487	2.76931	3.44321	0.657763	0.730535	0.244707	0.397857	0.0831774	0.127794	0.124572	0.0308111	0.0322504	0.0153245	0.027879	0.0500789	0.0167751	0.0753746	0.0660777	0.00582816
Nr1d1_DRF	1.14836	0.946321	0.802498	0.827504	0.253778	0.259682	0.17965	0.203813	0.196862	0.181303	0.115681	0.162211	0.142985	0.171246	0.181174	0.161186	0.803656	0.764079	1.09784	1.33626	1.59755	1.76406	2.20766	1.82359	1.04573	0.850903	0.877931	1.10321
Dbp_NRF	0.0326712	0.0261903	0.0263865	0.0556724	0.363791	0.0609532	0.0572265	0.209073	3.07893	2.80805	3.28095	4.28306	2.47578	2.9682	1.28065	1.75448	0.134016	0.229764	0.175549	0.104399	0.0762228	0.044195	0.0952398	0.107104	0.0351582	0.0310746	0.0509831	0.00748887
Dbp_DRF	2.77438	2.6426	1.78093	2.20176	0.614243	0.578399	0.515226	0.42164	0.233013	0.226594	0.205599	0.228174	0.16191	0.162177	0.149544	0.131269	0.0975778	0.0480231	0.0918513	0.198217	1.55856	1.85874	2.31286	1.51938	1.81837	2.29445	2.26505	2.57156
