# Supplementary material for: Protocol for setup and circadian analysis of inverted feeding in mice
Source: STAR Protoc. 2021 Jul 28;2(3):100701. doi: 10.1016/j.xpro.2021.100701 (PMC8339291; doi:10.1016/j.xpro.2021.100701)
Supplement: Table S4. Results of MetaCycle rhythmicity analysis, related to step 3d in the quantification and statistical analysis section [file mmc4.xlsx]

## Sheet: meta2d_male
CycID	meta2d_pvalue	meta2d_BH.Q	meta2d_period	meta2d_phase	meta2d_Base	meta2d_AMP	meta2d_rAMP
Arntl_DRF_heart	0.403459	0.434495	24	24	2.47961	1.00202	0.404103
Arntl_DRF_kidney	0.00109369	0.00191395	24	24	8.41003	2.95907	0.35185
Arntl_DRF_liver	1.83e-05	3.95e-05	24	13.4491	0.356149	0.332804	0.332804
Arntl_DRF_VAT	0.00337259	0.00524625	24	8.02327	0.604477	0.198692	0.198692
Arntl_NRF_heart	2.22e-06	6.9e-06	24	1.29898	2.8545	3.52042	1.23329
Arntl_NRF_kidney	3.73479e-13	9.49019e-13	24	24	9.75547	11.8999	1.21982
Arntl_NRF_liver	2.92e-08	1.36e-07	24	24	0.520357	0.55962	0.55962
Arntl_NRF_VAT	4.09e-12	3.82e-11	24	24	0.588122	0.668032	0.668032
Dbp_DRF_heart	0.321315	0.359873	24	10.7773	0.524051	0.268116	0.268116
Dbp_DRF_kidney	0.000720061	0.00144012	24	11.8415	4.4964	2.16531	0.481565
Dbp_DRF_liver	4.17e-06	1.17e-05	24	24	0.337597	0.340223	0.340223
Dbp_DRF_VAT	0.275282	0.321163	24	6.71477	0.383397	0.0555649	0.0555649
Dbp_NRF_heart	9.95e-08	3.48e-07	24	13.0991	0.809057	0.893137	0.893137
Dbp_NRF_kidney	4.74509e-13	9.49019e-13	24	11.6287	7.46151	8.31692	1.11464
Dbp_NRF_liver	7.66e-15	2.14e-13	24	10.9627	0.486423	0.642635	0.642635
Dbp_NRF_VAT	7.17e-13	1e-11	24	11.7835	0.657883	0.717056	0.717056
Nr1d1_DRF_heart	1	1	24	11.6671	0.775343	0.240447	0.240447
Nr1d1_DRF_kidney	0.0353076	0.0520323	24	7.65249	0.291831	0.075351	0.075351
Nr1d1_DRF_liver	0.000865111	0.00161487	24	19.6872	0.196405	0.161609	0.161609
Nr1d1_DRF_VAT	0.0719863	0.100781	24	22	0.376159	0.0756089	0.0756089
Nr1d1_NRF_heart	0.00289184	0.00476303	24	8.93745	0.736535	0.54394	0.54394
Nr1d1_NRF_kidney	4.13669e-12	5.51559e-12	24	9.2594	0.352763	0.275517	0.275517
Nr1d1_NRF_liver	2.89e-09	1.62e-08	24	8.59538	0.31611	0.422099	0.422099
Nr1d1_NRF_VAT	2.38e-11	1.67e-10	24	9.02716	0.485132	0.553054	0.553054
Per2_DRF_heart	0.818108	0.848409	24	14.5647	2.41155	1.33763	0.554677
Per2_DRF_kidney	0.139757	0.170139	24	13.6648	1.05587	0.290617	0.275239
Per2_DRF_liver	0.105276	0.140368	24	4.39807	1.58931	1.28985	0.81158
Per2_DRF_VAT	0.127991	0.162898	24	2.00002	0.624297	0.0915498	0.0915498
Per2_NRF_heart	1.48e-05	3.46e-05	24	16.8628	2.8022	3.7494	1.33802
Per2_NRF_kidney	1.1284e-10	1.1284e-10	24	15.8991	1.19819	0.89402	0.746142
Per2_NRF_liver	1.28e-05	3.25e-05	24	17.1441	1.70893	1.87229	1.09559
Per2_NRF_VAT	3.86e-08	1.55e-07	24	15.1218	0.816161	0.702223	0.702223

## Sheet: meta2d_36d_tRF
CycID	meta2d_pvalue	meta2d_BH.Q	meta2d_period	meta2d_phase	meta2d_Base	meta2d_AMP	meta2d_rAMP
Per2_NRF_liver	1.60441e-06	1.97465e-06	24	15.7894	0.849764	0.903454	0.903454
Per2_DRF_liver	6.23115e-07	7.97587e-07	24	3.16019	0.866014	0.519525	0.519525
Per2_NRF_heart	3.84315e-10	8.19872e-10	24	13.7568	0.956576	0.983534	0.983534
Per2_DRF_heart	7.36535e-10	1.47307e-09	24	13.3672	0.774576	0.563641	0.563641
Per2_NRF_VAT	8.87956e-13	7.10365e-12	24	15.6596	0.417615	0.461595	0.461595
Per2_DRF_VAT	0.000193061	0.000213033	24	13.7041	0.387296	0.179465	0.179465
Per2_NRF_kidney	1.82369e-09	3.24211e-09	24	14.3545	0.929059	0.967297	0.967297
Per2_DRF_kidney	6.54532e-12	2.32722e-11	24	13.0359	0.750745	0.596116	0.596116
Nr1d1_NRF_liver	8.11629e-08	1.12922e-07	24	8.70859	1.08072	1.61297	1.49249
Nr1d1_DRF_liver	1.7561e-09	3.24211e-09	24	21.1527	0.878012	0.907214	0.907214
Nr1d1_NRF_heart	2.44355e-10	5.58525e-10	24	7.60715	0.765255	0.894381	0.894381
Nr1d1_DRF_heart	1.61124e-11	5.10225e-11	24	7.35336	0.65447	0.30662	0.30662
Nr1d1_NRF_VAT	9.72542e-11	2.59345e-10	24	9.00306	1.20209	1.33637	1.11171
Nr1d1_DRF_VAT	0.526102	0.543073	24	1.00002	0.782264	0.114088	0.114088
Nr1d1_NRF_kidney	2.38698e-14	7.63833e-13	24	7.69232	1.06867	1.44339	1.35065
Nr1d1_DRF_kidney	1.7539e-11	5.10225e-11	24	6.2038	0.721511	0.601272	0.601272
Arntl_NRF_liver	1.32574e-07	1.76766e-07	24	23.7481	0.938487	1.09208	1.09208
Arntl_DRF_liver	1.25522e-12	8.0334e-12	24	11.9004	1.116	1.11267	0.997011
Arntl_NRF_heart	3.95128e-12	1.58051e-11	24	1.00002	0.891489	1.11282	1.11282
Arntl_DRF_heart	1.12528e-05	1.28604e-05	24	23	0.743075	0.393319	0.393319
Arntl_NRF_VAT	2.15222e-10	5.29778e-10	24	24	1.79299	2.02054	1.12691
Arntl_DRF_VAT	0.00070992	0.000757248	24	6.32904	1.65559	0.867237	0.523823
Arntl_NRF_kidney	2.98861e-12	1.36622e-11	24	24	1.07156	1.21529	1.13413
Arntl_DRF_kidney	8.33706e-09	1.40414e-08	24	22.4603	0.945455	0.532918	0.532918
Dbp_NRF_liver	1.44541e-08	2.20252e-08	24	10.4141	1.21244	1.69697	1.39964
Dbp_DRF_liver	1.08685e-08	1.73896e-08	24	24	1.07713	1.41364	1.31242
Dbp_NRF_heart	1.42997e-13	2.28795e-12	24	11.5528	0.998996	1.09369	1.09369
Dbp_DRF_heart	2.9038e-06	3.44154e-06	24	8.01305	0.588804	0.397318	0.397318
Dbp_NRF_VAT	3.23852e-13	3.45442e-12	24	11.5019	1.09734	1.28595	1.17188
Dbp_DRF_VAT	0.999995	0.999995	24	3.00003	0.598061	0.117076	0.117076
Dbp_NRF_kidney	1.68654e-12	8.99488e-12	24	10.7441	1.27573	1.6493	1.29283
Dbp_DRF_kidney	4.03527e-08	5.86949e-08	24	9.08646	0.641119	0.632311	0.632311
