# Supplementary material for: Protocol for setup and circadian analysis of inverted feeding in mice
Source: STAR Protoc. 2021 Jul 28;2(3):100701. doi: 10.1016/j.xpro.2021.100701 (PMC8339291; doi:10.1016/j.xpro.2021.100701)
Supplement: Table S5. Results of CircaCompare rhythmicity analysis, related to step 3e in the quantification and statistical analysis section [file mmc5.xlsx]

## Sheet: 36d-tRF female
gene_id	Mesor difference estimate	P-value for mesor difference	Amplitude difference estimate	P-value for amplitude difference	Phase difference estimate	P-value for difference in phase	Presence of rhythmicity (p-value) for DRF	Presence of rhythmicity (p-value) for NRF	DRF mesor estimate	NRF mesor estimate	DRF amplitude estimate	NRF amplitude estimate	DRF peak time hours	NRF peak time hours	Shared period estimate
Nr1d1_liver	0.135488	0.533141	0.646396	0.0468224	11.7	2.13471e-19	2.99651e-10	2.4164e-06	0.897703	1.03319	1.15248	1.79887	19.8	7.6	24
Dbp_liver	0.113773	0.592008	0.313671	0.283428	10.7	4.82542e-20	1.49053e-09	6.94914e-08	1.07713	1.1909	1.50519	1.81887	22.7	9.4	24
Arntl_liver	-0.17343	0.313226	0.0756006	0.742573	10.7	1.66028e-17	2.70985e-11	5.41868e-06	1.11571	0.942278	1.1217	1.1973	11.5	22.2	24
Per2_liver	0.00412431	0.975725	0.262583	0.177865	11.1	1.07879e-14	5.33652e-06	1.27544e-05	0.866968	0.871093	0.602713	0.865295	3.7	14.8	24
Arntl_VAT	0.150353	0.395213	1.4236	5.8302e-07	-6.7	3.09681e-08	0.000299417	5.19469e-11	1.64264	1.79299	0.645456	2.06905	5.9	23.2	24
Per2_VAT	0.0395254	0.314957	0.264806	8.71077e-06	1.4	0.144091	0.00047861	2.11748e-13	0.387442	0.426967	0.17269	0.437496	13.3	14.7	24
Dbp_heart	0.4018	1.26088e-06	0.716046	5.85591e-09	2.3	0.00121708	3.46424e-08	3.86639e-13	0.594006	0.995806	0.434382	1.15043	8.2	10.5	24
Arntl_heart	0.148043	0.120728	0.659578	4.03137e-06	3.3	0.000410682	8.75955e-07	9.59644e-11	0.743369	0.891412	0.45612	1.1157	21.7	1	24
Nr1d1_heart	0.111383	0.0439791	0.558326	6.32774e-09	0.6	0.346653	3.88332e-13	9.69137e-12	0.650745	0.762128	0.337423	0.895748	6.9	7.5	24
Per2_heart	0.179998	0.0119841	0.435451	2.21126e-05	1	0.107416	3.7201e-09	2.41225e-13	0.774788	0.954786	0.543612	0.979063	12.9	13.8	24
Dbp_kidney	0.627908	2.88708e-05	1.08949	7.32349e-07	1.3	0.123885	2.14153e-09	2.67812e-10	0.633043	1.26095	0.671774	1.76127	8.4	9.7	24
Arntl_kidney	0.117077	0.153276	0.548342	1.23031e-05	2.3	1.20664e-05	2.81758e-10	1.45272e-14	0.954486	1.07156	0.765149	1.31349	20.3	22.5	24
Nr1d1_kidney	0.343992	9.28912e-05	0.878145	2.06401e-09	1.6	0.00719002	1.47705e-11	1.50123e-12	0.715444	1.05944	0.542283	1.42043	5.9	7.5	24
Per2_kidney	0.176987	0.00911241	0.373213	9.94428e-05	2.2	9.26291e-05	1.0702e-10	2.44101e-13	0.752859	0.929847	0.58924	0.962453	12.1	14.3	24

## Sheet: 7d-tRF male
gene_id	Mesor difference estimate	P-value for mesor difference	Amplitude difference estimate	P-value for amplitude difference	Phase difference estimate	P-value for difference in phase	Presence of rhythmicity (p-value) for DRF	Presence of rhythmicity (p-value) for NRF	DRF mesor estimate	NRF mesor estimate	DRF amplitude estimate	NRF amplitude estimate	DRF peak time hours	NRF peak time hours	Shared period estimate
Nr1d1_liver	0.105182	0.0270298	0.286697	0.000113072	-11.5	1.59936e-16	0.000162654	3.12429e-09	0.199066	0.304248	0.189047	0.475744	19	7.5	24
Dbp_liver	0.143996	0.071043	0.322462	0.00371695	11.2	1.55946e-15	9.33077e-06	1.85799e-08	0.337597	0.481592	0.359102	0.681564	22.8	9.9	24
Arntl_liver	0.163469	0.00567679	0.237972	0.00267541	10.4	1.27093e-17	4.42884e-06	3.05349e-11	0.356888	0.520357	0.326592	0.564565	13.1	23.5	24
Arntl_VAT	-0.017397	0.705697	0.469715	1.50176e-09	-8.4	1.34704e-12	6.33197e-05	1.90801e-13	0.605519	0.588122	0.199587	0.669302	8.2	23.8	24
Dbp_kidney	2.95574	0.000186772	6.75016	1.27579e-08	-0.5	0.723739	0.000114592	2.61388e-10	4.49475	7.45049	2.25881	9.00897	10.8	10.3	24
Arntl_kidney	1.32265	0.170672	9.2178	2.80325e-09	0.2	0.861163	0.000133528	5.34647e-11	8.41003	9.73268	3.02573	12.2435	23.2	23.4	24
